# Supplementary material for: A School-Based Program for Problematic Internet Use for Adolescents in Japan
Source: Children (Basel). 2023 Oct 29;10(11):1754. doi: 10.3390/children10111754 (PMC10670389; doi:10.3390/children10111754)
Supplement: Supplementary file 1 [file children-10-01754-s001.zip]

Archive with 1 entries (1 files):
- children-2672360-supplementary.pdf
